# Supplementary material for: Short- and mid-term temporal variability of the human urinary microbiota: a prospective observational cohort study
Source: BMC Microbiol. 2025 Apr 16;25:222. doi: 10.1186/s12866-025-03915-7 (PMC12001408; doi:10.1186/s12866-025-03915-7)
Supplement: Supplementary file 2 — Supplementary Material 2 [file 12866_2025_3915_MOESM2_ESM.xlsx]

## Sheet: Sheet1
Supplementary Table 3: Alpha diversity values for selected groups of subjects. The average value ± standard deviation is presented, with letters indicating significant differences as determined by t.test for selected groups of subjects grouped by table borders. Individual collection rounds were tested separately and thus letters denote differences in columns.
	Chao1_collection1	Chao1_collection2	Shannon_collection1	Shannon_collection2	n
benign	207.8±130.2a	124.8±87.2a	2.8±0.9a	2.2±1.2a	19
bladder cancer	157.9±124.8ab	170.8±183.3a	2.4±1.0ab	2.7±1.1a	18
healthy volunteers	92.5±81.8b	77.5±36.1a	1.7±1.1b	1.9±0.8a	13
female	123.2±120.0a	85.7±55.4b	1.9±1.2a	2.1±0.9a	17
male	178.0±127.4a	144.9±138.7a	2.5±0.9a	2.3±1.1a	31
voided both collections	139.9±125.7a	140.6±143.7a	2.1±0.9a	2.38±1.2a	32
catheterized first collection	189.6±124.6a	96.7±49.8a	2.7±1.2a	2.0±0.8a	18
